# Supplementary material for: Global variation of low bone mineral density in special olympics adult athletes with intellectual and developmental disability—A cross-sectional study
Source: PLOS Glob Public Health. 2025 Oct 7;5(10):e0005125. doi: 10.1371/journal.pgph.0005125 (PMC12503286; doi:10.1371/journal.pgph.0005125)
Supplement: S1 Data — (CSV) [file pgph.0005125.s007.csv]

AgeGroups5	gender	Country	WHO_Region	BMD_T_Score
30-39	male	Afghanistan	Eastern Mediterranean	-1.43
20-29	male	Albania	Europe	0.6
50-59	female	Albania	Europe	0.1
40-49	male	Albania	Europe	-0.3
20-29	female	Algeria	Africa	-0.2
20-29	male	Algeria	Africa	0.27
20-29	female	Algeria	Africa	-0.13
20-29	male	Algeria	Africa	1.08
20-29	male	Algeria	Africa	0.1
20-29	female	Algeria	Africa	-1.11
20-29	female	Algeria	Africa	-0.66
20-29	male	Algeria	Africa	0.5
30-39	female	Algeria	Africa	-0.6
20-29	female	Algeria	Africa	0.73
20-29	male	Algeria	Africa	0.1
20-29	male	Algeria	Africa	-1.5
30-39	male	Algeria	Africa	0.46
20-29	male	Algeria	Africa	-1.6
20-29	female	Algeria	Africa	-0.1
20-29	male	Algeria	Africa	0.3
20-29	male	Algeria	Africa	-1.77
20-29	male	Algeria	Africa	1.2
20-29	female	Algeria	Africa	1.6
20-29	male	Algeria	Africa	-1.18
20-29	male	Algeria	Africa	-0.69
30-39	female	Algeria	Africa	-1
20-29	female	Algeria	Africa	-0.09
20-29	male	Algeria	Africa	-0.28
20-29	male	Algeria	Africa	-0.9
20-29	female	Algeria	Africa	-1.8
20-29	male	Algeria	Africa	-1.82
20-29	male	Algeria	Africa	-0.41
20-29	male	Algeria	Africa	-0.55
30-39	female	Algeria	Africa	-0.47
20-29	female	Algeria	Africa	-1.01
20-29	male	Algeria	Africa	-1.22
20-29	male	Algeria	Africa	-1.2
30-39	male	Algeria	Africa	1
20-29	female	Algeria	Africa	-1.67
20-29	female	Algeria	Africa	-0.84
20-29	female	Algeria	Africa	-0.81
20-29	female	Algeria	Africa	0.95
20-29	female	Algeria	Africa	0.03
20-29	male	Algeria	Africa	0.4
30-39	male	Algeria	Africa	-0.2
20-29	female	Algeria	Africa	-0.1
20-29	male	Algeria	Africa	2.2
30-39	male	Algeria	Africa	-1
20-29	male	Algeria	Africa	0.4
30-39	male	Algeria	Africa	0
20-29	male	Algeria	Africa	0.5
30-39	female	Algeria	Africa	-0.6
20-29	male	Algeria	Africa	0.3
20-29	male	Algeria	Africa	-0.7
30-39	male	Algeria	Africa	-0.8
20-29	male	Algeria	Africa	1.73
20-29	female	Algeria	Africa	0.6
30-39	female	American Samoa	Western Pacific	0.2
30-39	male	American Samoa	Western Pacific	0.2
20-29	female	American Samoa	Western Pacific	0.8
50-59	female	American Samoa	Western Pacific	-2.6
20-29	male	American Samoa	Western Pacific	1.7
20-29	male	American Samoa	Western Pacific	-0.1
40-49	female	American Samoa	Western Pacific	1.4
20-29	male	American Samoa	Western Pacific	1.4
40-49	male	Andorra	Europe	1.61
30-39	female	Andorra	Europe	-1.73
50-59	male	Andorra	Europe	-1.47
20-29	female	Andorra	Europe	-0.37
40-49	male	Andorra	Europe	-0.4
20-29	male	Andorra	Europe	0.6
20-29	female	Andorra	Europe	-1.42
30-39	male	Andorra	Europe	-1.5
30-39	male	Andorra	Europe	1.34
40-49	male	Andorra	Europe	-1.96
20-29	female	Andorra	Europe	-2.93
40-49	male	Andorra	Europe	1.47
40-49	male	Andorra	Europe	-1.49
30-39	male	Andorra	Europe	-2.39
30-39	male	Andorra	Europe	-1.89
30-39	male	Andorra	Europe	-0.3
30-39	female	Argentina	Americas	-0.76
30-39	female	Argentina	Americas	-2.6
20-29	male	Argentina	Americas	-0.5
30-39	male	Argentina	Americas	0.2
20-29	male	Argentina	Americas	0.9
20-29	male	Argentina	Americas	-1
30-39	male	Argentina	Americas	0.1
20-29	male	Argentina	Americas	-0.4
30-39	female	Argentina	Americas	0.9
30-39	female	Argentina	Americas	-1.2
30-39	female	Argentina	Americas	1.3
20-29	female	Argentina	Americas	0.4
20-29	male	Argentina	Americas	0.4
20-29	male	Argentina	Americas	-0.1
20-29	male	Argentina	Americas	0.8
20-29	female	Argentina	Americas	-2.13
40-49	female	Argentina	Americas	1.7
20-29	female	Argentina	Americas	0.42
20-29	male	Argentina	Americas	-0.21
20-29	male	Argentina	Americas	0.4
20-29	male	Argentina	Americas	-0.8
40-49	female	Argentina	Americas	-0.88
20-29	male	Argentina	Americas	-0.1
20-29	male	Armenia	Europe	-0.2
50-59	female	Aruba	Americas	-1.85
50-59	female	Aruba	Americas	-3.36
30-39	male	Aruba	Americas	-1.4
20-29	male	Aruba	Americas	1.54
20-29	male	Aruba	Americas	-0.2
40-49	male	Aruba	Americas	-1.27
20-29	male	Aruba	Americas	-1
20-29	male	Aruba	Americas	-0.4
20-29	male	Aruba	Americas	-0.36
20-29	female	Aruba	Americas	-1.03
20-29	male	Aruba	Americas	2.7
60+	female	Aruba	Americas	-1.8
20-29	male	Aruba	Americas	0.26
20-29	male	Aruba	Americas	-2.18
20-29	female	Aruba	Americas	0
30-39	male	Australia	Western Pacific	-1.8
30-39	male	Australia	Western Pacific	0.8
20-29	female	Australia	Western Pacific	-1.6
20-29	female	Australia	Western Pacific	-0.7
20-29	male	Australia	Western Pacific	-1.5
20-29	male	Australia	Western Pacific	-0.4
20-29	female	Australia	Western Pacific	1
30-39	male	Australia	Western Pacific	1
30-39	female	Australia	Western Pacific	0.3
40-49	female	Australia	Western Pacific	2
20-29	male	Australia	Western Pacific	0.3
20-29	male	Australia	Western Pacific	0.8
20-29	female	Australia	Western Pacific	-1.3
20-29	female	Australia	Western Pacific	-0.2
20-29	female	Australia	Western Pacific	1.1
30-39	female	Australia	Western Pacific	-0.6
50-59	male	Australia	Western Pacific	-0.8
20-29	female	Australia	Western Pacific	-0.3
20-29	male	Australia	Western Pacific	0.3
20-29	female	Australia	Western Pacific	2.6
30-39	male	Australia	Western Pacific	-2
20-29	male	Australia	Western Pacific	0.5
50-59	male	Australia	Western Pacific	-1.9
20-29	male	Australia	Western Pacific	-1.1
50-59	male	Australia	Western Pacific	-0.7
20-29	male	Australia	Western Pacific	-0.7
40-49	male	Australia	Western Pacific	0.3
40-49	male	Australia	Western Pacific	-0.9
40-49	male	Australia	Western Pacific	0.6
20-29	male	Australia	Western Pacific	-0.4
20-29	female	Australia	Western Pacific	-0.1
20-29	female	Australia	Western Pacific	0
20-29	male	Australia	Western Pacific	-1.1
30-39	male	Australia	Western Pacific	-2.6
30-39	female	Australia	Western Pacific	0.12
20-29	male	Australia	Western Pacific	-0.09
20-29	male	Australia	Western Pacific	0.3
20-29	male	Australia	Western Pacific	-1.3
20-29	female	Australia	Western Pacific	-1.3
20-29	male	Australia	Western Pacific	0.2
20-29	male	Australia	Western Pacific	0.2
20-29	male	Australia	Western Pacific	-1.4
40-49	male	Australia	Western Pacific	-1.1
30-39	female	Australia	Western Pacific	0.3
40-49	female	Australia	Western Pacific	0.1
20-29	male	Australia	Western Pacific	-1.1
20-29	male	Australia	Western Pacific	-0.7
20-29	male	Australia	Western Pacific	0.2
20-29	male	Australia	Western Pacific	-0.6
30-39	male	Australia	Western Pacific	-1.3
20-29	male	Australia	Western Pacific	0.9
20-29	male	Australia	Western Pacific	-0.6
30-39	female	Australia	Western Pacific	1.4
30-39	male	Australia	Western Pacific	-1.5
20-29	male	Australia	Western Pacific	-1.2
20-29	female	Australia	Western Pacific	0.1
20-29	female	Australia	Western Pacific	0
40-49	female	Australia	Western Pacific	0.03
30-39	male	Australia	Western Pacific	-1.2
20-29	male	Australia	Western Pacific	1.1
20-29	male	Australia	Western Pacific	-3.5
20-29	female	Australia	Western Pacific	0.8
20-29	male	Australia	Western Pacific	0.2
30-39	male	Australia	Western Pacific	-0.8
20-29	male	Australia	Western Pacific	-1.4
30-39	male	Australia	Western Pacific	1.2
20-29	male	Australia	Western Pacific	-0.7
30-39	male	Australia	Western Pacific	-1.4
20-29	female	Australia	Western Pacific	-0.54
30-39	female	Australia	Western Pacific	0
30-39	female	Australia	Western Pacific	-0.6
30-39	female	Australia	Western Pacific	-0.2
40-49	male	Australia	Western Pacific	-0.4
20-29	male	Australia	Western Pacific	-0.34
20-29	female	Australia	Western Pacific	1.1
30-39	male	Australia	Western Pacific	-1.7
20-29	female	Australia	Western Pacific	0.4
40-49	male	Australia	Western Pacific	-1.9
20-29	male	Australia	Western Pacific	-0.1
20-29	female	Australia	Western Pacific	1.7
20-29	male	Australia	Western Pacific	-0.7
20-29	male	Australia	Western Pacific	-0.88
20-29	male	Australia	Western Pacific	-0.1
20-29	male	Australia	Western Pacific	-0.6
20-29	male	Australia	Western Pacific	0.1
30-39	male	Australia	Western Pacific	-0.6
20-29	female	Australia	Western Pacific	-0.1
20-29	female	Australia	Western Pacific	-1
20-29	female	Australia	Western Pacific	2.1
30-39	male	Australia	Western Pacific	-0.3
20-29	male	Australia	Western Pacific	-1.42
20-29	female	Australia	Western Pacific	-1.26
30-39	female	Australia	Western Pacific	-0.6
20-29	male	Australia	Western Pacific	-4
50-59	male	Australia	Western Pacific	0.3
20-29	male	Australia	Western Pacific	2.3
20-29	male	Australia	Western Pacific	-0.6
20-29	male	Australia	Western Pacific	-1.3
20-29	male	Australia	Western Pacific	0.5
60+	male	Australia	Western Pacific	0.1
20-29	male	Australia	Western Pacific	-2.4
30-39	male	Australia	Western Pacific	-1.2
30-39	female	Australia	Western Pacific	-1.6
50-59	male	Australia	Western Pacific	-0.1
30-39	male	Australia	Western Pacific	-1.2
30-39	female	Australia	Western Pacific	0.3
50-59	male	Australia	Western Pacific	-0.5
30-39	female	Australia	Western Pacific	-1
20-29	female	Australia	Western Pacific	-1
20-29	female	Australia	Western Pacific	-1.6
30-39	male	Australia	Western Pacific	-1.9
20-29	male	Australia	Western Pacific	-0.5
20-29	female	Australia	Western Pacific	-1.8
40-49	male	Australia	Western Pacific	-2.2
30-39	female	Australia	Western Pacific	0.7
20-29	male	Australia	Western Pacific	-1.3
20-29	female	Australia	Western Pacific	0.1
50-59	male	Australia	Western Pacific	1.6
30-39	female	Australia	Western Pacific	-0.5
20-29	male	Australia	Western Pacific	-0.1
20-29	female	Australia	Western Pacific	-1.5
30-39	male	Australia	Western Pacific	0.1
30-39	female	Australia	Western Pacific	-0.2
20-29	male	Australia	Western Pacific	-0.1
30-39	female	Australia	Western Pacific	-1.5
30-39	male	Australia	Western Pacific	-1.2
30-39	male	Australia	Western Pacific	-1.3
20-29	male	Australia	Western Pacific	0.7
40-49	male	Australia	Western Pacific	0.6
30-39	male	Australia	Western Pacific	-1.3
30-39	male	Australia	Western Pacific	2.2
30-39	male	Australia	Western Pacific	1.1
20-29	female	Australia	Western Pacific	-0.5
30-39	male	Australia	Western Pacific	-0.9
20-29	male	Australia	Western Pacific	-0.3
30-39	male	Australia	Western Pacific	-0.2
20-29	female	Australia	Western Pacific	-0.5
20-29	male	Australia	Western Pacific	-1.6
40-49	male	Australia	Western Pacific	-0.8
20-29	male	Australia	Western Pacific	-0.2
30-39	female	Australia	Western Pacific	0.6
30-39	male	Australia	Western Pacific	0.03
20-29	male	Australia	Western Pacific	-1.3
30-39	male	Australia	Western Pacific	-0.4
20-29	male	Australia	Western Pacific	-1.2
20-29	male	Australia	Western Pacific	0.5
40-49	female	Australia	Western Pacific	-0.4
30-39	female	Australia	Western Pacific	-0.3
20-29	male	Australia	Western Pacific	-1.2
30-39	female	Australia	Western Pacific	-0.6
20-29	female	Australia	Western Pacific	0.9
20-29	female	Australia	Western Pacific	-1
20-29	female	Australia	Western Pacific	0.9
30-39	male	Australia	Western Pacific	-2
30-39	male	Australia	Western Pacific	0.8
40-49	female	Australia	Western Pacific	-1.9
20-29	female	Australia	Western Pacific	1.6
20-29	male	Australia	Western Pacific	0
30-39	female	Australia	Western Pacific	-1.43
20-29	male	Australia	Western Pacific	-1.09
20-29	male	Australia	Western Pacific	-2
20-29	female	Australia	Western Pacific	0.2
20-29	male	Australia	Western Pacific	-1.9
30-39	female	Australia	Western Pacific	-1.5
20-29	male	Australia	Western Pacific	0.4
30-39	female	Australia	Western Pacific	-1.6
20-29	female	Australia	Western Pacific	-1.8
50-59	male	Australia	Western Pacific	-0.7
20-29	female	Australia	Western Pacific	1.7
20-29	male	Australia	Western Pacific	-1.1
20-29	male	Australia	Western Pacific	-0.9
20-29	female	Australia	Western Pacific	-0.4
20-29	male	Australia	Western Pacific	-0.8
20-29	female	Australia	Western Pacific	3.1
20-29	female	Australia	Western Pacific	-0.3
20-29	male	Australia	Western Pacific	-0.3
20-29	female	Australia	Western Pacific	-0.6
30-39	female	Australia	Western Pacific	1.2
20-29	female	Australia	Western Pacific	1.5
40-49	female	Australia	Western Pacific	-1.2
40-49	female	Australia	Western Pacific	-2.4
20-29	male	Australia	Western Pacific	-1.7
20-29	male	Australia	Western Pacific	2.2
50-59	female	Australia	Western Pacific	1
20-29	female	Australia	Western Pacific	0.5
30-39	male	Australia	Western Pacific	-0.3
30-39	female	Australia	Western Pacific	-2.4
20-29	male	Australia	Western Pacific	-0.2
30-39	female	Australia	Western Pacific	-1.3
40-49	male	Australia	Western Pacific	0.34
30-39	male	Australia	Western Pacific	-0.5
20-29	male	Australia	Western Pacific	0
30-39	male	Australia	Western Pacific	-1.6
20-29	male	Australia	Western Pacific	-0.6
50-59	female	Australia	Western Pacific	-1.8
50-59	female	Australia	Western Pacific	-1.27
20-29	female	Australia	Western Pacific	3.7
20-29	male	Australia	Western Pacific	-3
20-29	female	Australia	Western Pacific	-1.5
20-29	male	Australia	Western Pacific	1.2
30-39	female	Australia	Western Pacific	-1.8
30-39	male	Australia	Western Pacific	-1.58
20-29	female	Australia	Western Pacific	-0.8
20-29	male	Australia	Western Pacific	-1.9
20-29	male	Australia	Western Pacific	-1.4
50-59	male	Australia	Western Pacific	-0.5
30-39	male	Australia	Western Pacific	1
20-29	female	Australia	Western Pacific	0.6
40-49	male	Australia	Western Pacific	-0.1
30-39	male	Australia	Western Pacific	0.4
20-29	male	Australia	Western Pacific	-0.45
40-49	male	Australia	Western Pacific	-0.7
40-49	female	Australia	Western Pacific	0.5
40-49	male	Australia	Western Pacific	-1.5
30-39	male	Australia	Western Pacific	0.9
20-29	male	Australia	Western Pacific	0.5
20-29	female	Australia	Western Pacific	0.1
50-59	male	Australia	Western Pacific	-0.21
20-29	female	Australia	Western Pacific	0
20-29	female	Australia	Western Pacific	1.4
30-39	female	Australia	Western Pacific	-1.3
20-29	male	Australia	Western Pacific	-1.1
30-39	male	Australia	Western Pacific	-1.9
20-29	female	Australia	Western Pacific	-0.8
20-29	male	Australia	Western Pacific	0.1
20-29	male	Australia	Western Pacific	-0.5
20-29	male	Australia	Western Pacific	-1.5
30-39	female	Australia	Western Pacific	-0.3
40-49	female	Australia	Western Pacific	0
20-29	male	Australia	Western Pacific	-0.2
30-39	male	Australia	Western Pacific	-0.6
20-29	female	Australia	Western Pacific	0.2
20-29	male	Australia	Western Pacific	0.8
30-39	male	Australia	Western Pacific	0.7
30-39	male	Australia	Western Pacific	-2
30-39	male	Australia	Western Pacific	-0.5
20-29	male	Australia	Western Pacific	1.6
20-29	female	Australia	Western Pacific	1.8
30-39	male	Australia	Western Pacific	0
20-29	male	Australia	Western Pacific	-1.4
20-29	female	Australia	Western Pacific	-0.3
20-29	male	Australia	Western Pacific	-2.52
20-29	male	Australia	Western Pacific	-0.4
20-29	female	Australia	Western Pacific	1.1
30-39	male	Australia	Western Pacific	-0.39
30-39	male	Australia	Western Pacific	-0.7
30-39	male	Australia	Western Pacific	2.2
20-29	female	Australia	Western Pacific	-0.2
20-29	female	Australia	Western Pacific	-0.01
30-39	female	Australia	Western Pacific	-0.9
20-29	female	Australia	Western Pacific	-0.5
20-29	female	Australia	Western Pacific	-1.7
30-39	female	Australia	Western Pacific	-0.8
30-39	male	Australia	Western Pacific	-0.8
20-29	male	Australia	Western Pacific	-1.7
20-29	female	Australia	Western Pacific	-0.3
40-49	male	Australia	Western Pacific	-2
20-29	female	Australia	Western Pacific	-0.6
20-29	male	Australia	Western Pacific	-0.1
30-39	male	Australia	Western Pacific	-1.4
20-29	female	Australia	Western Pacific	0.1
30-39	male	Australia	Western Pacific	-2.8
30-39	male	Australia	Western Pacific	0
20-29	male	Australia	Western Pacific	-1.8
20-29	male	Australia	Western Pacific	0.4
30-39	male	Australia	Western Pacific	-0.3
20-29	female	Australia	Western Pacific	-1.3
20-29	male	Australia	Western Pacific	-0.4
20-29	male	Australia	Western Pacific	-0.3
20-29	male	Australia	Western Pacific	0.6
20-29	male	Australia	Western Pacific	0
20-29	male	Australia	Western Pacific	-1.2
20-29	female	Australia	Western Pacific	0.4
20-29	male	Australia	Western Pacific	-1.59
20-29	male	Australia	Western Pacific	-0.6
50-59	female	Australia	Western Pacific	-0.4
20-29	male	Australia	Western Pacific	0.1
20-29	male	Australia	Western Pacific	-0.6
20-29	female	Australia	Western Pacific	-2.53
20-29	female	Australia	Western Pacific	-0.2
30-39	male	Australia	Western Pacific	-1.2
20-29	female	Australia	Western Pacific	-0.4
30-39	male	Australia	Western Pacific	-0.45
20-29	female	Australia	Western Pacific	-0.5
30-39	male	Australia	Western Pacific	-2.5
20-29	male	Australia	Western Pacific	-1
20-29	male	Australia	Western Pacific	-0.4
20-29	male	Australia	Western Pacific	1.3
30-39	male	Australia	Western Pacific	-1.7
20-29	male	Australia	Western Pacific	0.4
30-39	female	Australia	Western Pacific	2.6
20-29	female	Australia	Western Pacific	1
60+	female	Australia	Western Pacific	-0.1
30-39	female	Australia	Western Pacific	-1.2
20-29	male	Australia	Western Pacific	0.1
20-29	male	Australia	Western Pacific	-1.7
40-49	female	Australia	Western Pacific	1.8
20-29	female	Australia	Western Pacific	1
30-39	male	Australia	Western Pacific	-0.3
40-49	male	Australia	Western Pacific	-1.4
20-29	female	Australia	Western Pacific	0.2
20-29	female	Australia	Western Pacific	-0.1
20-29	male	Australia	Western Pacific	-0.9
20-29	female	Australia	Western Pacific	0.8
20-29	male	Australia	Western Pacific	0.4
20-29	male	Australia	Western Pacific	1
30-39	female	Australia	Western Pacific	-2.5
20-29	female	Australia	Western Pacific	-0.2
30-39	female	Australia	Western Pacific	-0.3
20-29	male	Australia	Western Pacific	-1.4
40-49	male	Australia	Western Pacific	-0.7
20-29	male	Australia	Western Pacific	-2.4
40-49	female	Australia	Western Pacific	-1.1
40-49	female	Australia	Western Pacific	-0.7
30-39	female	Australia	Western Pacific	0.3
30-39	female	Australia	Western Pacific	-0.3
20-29	female	Australia	Western Pacific	1.5
20-29	male	Australia	Western Pacific	-1.2
40-49	male	Australia	Western Pacific	0.3
30-39	male	Australia	Western Pacific	-0.9
30-39	male	Australia	Western Pacific	-0.3
20-29	male	Australia	Western Pacific	-1.2
20-29	male	Australia	Western Pacific	0.2
20-29	male	Australia	Western Pacific	-0.6
30-39	female	Australia	Western Pacific	0.6
40-49	female	Australia	Western Pacific	-1.4
20-29	male	Australia	Western Pacific	-0.3
40-49	male	Australia	Western Pacific	0
20-29	male	Australia	Western Pacific	-0.5
30-39	female	Australia	Western Pacific	1.5
30-39	female	Australia	Western Pacific	0.7
20-29	male	Australia	Western Pacific	-0.5
40-49	female	Australia	Western Pacific	0.3
20-29	male	Australia	Western Pacific	1.18
40-49	female	Australia	Western Pacific	-1.4
40-49	male	Australia	Western Pacific	-2.3
30-39	male	Australia	Western Pacific	0.5
20-29	female	Australia	Western Pacific	-0.94
20-29	male	Australia	Western Pacific	-0.7
20-29	male	Australia	Western Pacific	-0.9
30-39	female	Australia	Western Pacific	1
50-59	male	Australia	Western Pacific	-0.8
20-29	male	Australia	Western Pacific	1.2
30-39	male	Australia	Western Pacific	-0.2
30-39	male	Australia	Western Pacific	0.4
30-39	male	Australia	Western Pacific	0.6
20-29	female	Australia	Western Pacific	2.8
20-29	female	Australia	Western Pacific	0.7
20-29	female	Australia	Western Pacific	0.8
20-29	male	Australia	Western Pacific	-0.3
40-49	female	Australia	Western Pacific	-0.2
20-29	male	Australia	Western Pacific	1.4
20-29	male	Australia	Western Pacific	-0.9
20-29	female	Australia	Western Pacific	0.4
30-39	male	Australia	Western Pacific	-1.1
20-29	male	Australia	Western Pacific	0.7
20-29	male	Australia	Western Pacific	1.4
20-29	male	Australia	Western Pacific	-0.64
40-49	male	Australia	Western Pacific	-1.8
20-29	female	Australia	Western Pacific	0.2
20-29	male	Australia	Western Pacific	-1.3
30-39	female	Australia	Western Pacific	-0.7
20-29	male	Australia	Western Pacific	-1.2
20-29	male	Australia	Western Pacific	1
20-29	male	Australia	Western Pacific	0.1
20-29	male	Australia	Western Pacific	-0.4
20-29	male	Australia	Western Pacific	1.9
30-39	female	Australia	Western Pacific	0.2
20-29	female	Australia	Western Pacific	-0.98
20-29	female	Australia	Western Pacific	1
60+	female	Australia	Western Pacific	-2.1
20-29	female	Australia	Western Pacific	0.7
40-49	male	Australia	Western Pacific	-0.8
20-29	male	Australia	Western Pacific	1
20-29	male	Australia	Western Pacific	-0.4
30-39	male	Australia	Western Pacific	0.7
30-39	female	Australia	Western Pacific	-1.6
20-29	male	Australia	Western Pacific	-2.1
40-49	male	Australia	Western Pacific	-1.4
30-39	female	Australia	Western Pacific	1.9
30-39	male	Australia	Western Pacific	0.5
50-59	male	Australia	Western Pacific	-2.19
20-29	female	Australia	Western Pacific	-1.3
20-29	male	Australia	Western Pacific	0
20-29	female	Australia	Western Pacific	-1.1
50-59	male	Australia	Western Pacific	1.2
30-39	female	Australia	Western Pacific	0.3
20-29	male	Australia	Western Pacific	-0.9
30-39	female	Australia	Western Pacific	-0.1
20-29	male	Australia	Western Pacific	0.1
30-39	female	Australia	Western Pacific	-1.2
20-29	male	Australia	Western Pacific	-0.4
40-49	female	Australia	Western Pacific	-3.91
20-29	female	Australia	Western Pacific	1.4
20-29	male	Australia	Western Pacific	1.9
20-29	female	Australia	Western Pacific	1.16
30-39	male	Australia	Western Pacific	-0.9
30-39	male	Australia	Western Pacific	-1.6
20-29	female	Australia	Western Pacific	-0.6
20-29	female	Australia	Western Pacific	0.56
30-39	male	Australia	Western Pacific	-1.3
20-29	male	Australia	Western Pacific	2.3
20-29	male	Australia	Western Pacific	-0.9
20-29	male	Australia	Western Pacific	-1
20-29	male	Australia	Western Pacific	-1.5
20-29	male	Australia	Western Pacific	0
20-29	male	Australia	Western Pacific	-1.6
20-29	male	Australia	Western Pacific	0.3
20-29	male	Australia	Western Pacific	-0.7
30-39	male	Australia	Western Pacific	0.8
20-29	male	Australia	Western Pacific	-1.7
40-49	female	Australia	Western Pacific	-1.3
30-39	male	Australia	Western Pacific	1.8
20-29	female	Australia	Western Pacific	0.4
30-39	male	Australia	Western Pacific	1
20-29	male	Australia	Western Pacific	-0.5
30-39	male	Australia	Western Pacific	-0.1
20-29	female	Australia	Western Pacific	-2
20-29	male	Australia	Western Pacific	0.6
20-29	male	Australia	Western Pacific	-1.1
20-29	female	Australia	Western Pacific	0
30-39	female	Australia	Western Pacific	-1.7
30-39	male	Australia	Western Pacific	1.9
30-39	male	Australia	Western Pacific	-1.9
20-29	male	Australia	Western Pacific	-1.2
20-29	male	Australia	Western Pacific	-0.9
20-29	male	Australia	Western Pacific	0.19
20-29	male	Australia	Western Pacific	-0.5
20-29	female	Australia	Western Pacific	0
20-29	female	Australia	Western Pacific	-0.87
20-29	male	Australia	Western Pacific	1.5
20-29	female	Australia	Western Pacific	-0.4
50-59	female	Australia	Western Pacific	-2.03
60+	female	Australia	Western Pacific	-1.8
30-39	female	Australia	Western Pacific	1.6
40-49	female	Australia	Western Pacific	0.5
20-29	female	Australia	Western Pacific	-0.7
50-59	female	Australia	Western Pacific	0.9
30-39	male	Australia	Western Pacific	-0.5
20-29	male	Australia	Western Pacific	1.2
40-49	male	Australia	Western Pacific	0.1
50-59	male	Australia	Western Pacific	1
20-29	male	Australia	Western Pacific	1.4
30-39	male	Australia	Western Pacific	1.2
30-39	male	Austria	Europe	-0.3
20-29	male	Austria	Europe	-1.49
50-59	male	Austria	Europe	-1.1
40-49	female	Austria	Europe	-0.7
20-29	male	Austria	Europe	0.2
20-29	female	Austria	Europe	0.3
30-39	male	Austria	Europe	0.22
40-49	female	Austria	Europe	-1.5
60+	male	Austria	Europe	-1
20-29	male	Austria	Europe	-1.4
20-29	male	Austria	Europe	-1.42
40-49	female	Austria	Europe	-1.93
30-39	male	Austria	Europe	-0.41
30-39	male	Austria	Europe	-1.43
20-29	female	Austria	Europe	-0.64
40-49	male	Austria	Europe	-0.8
20-29	male	Austria	Europe	-1.5
20-29	male	Austria	Europe	-0.8
20-29	male	Austria	Europe	-2.6
40-49	male	Austria	Europe	-2.12
30-39	female	Austria	Europe	-1.6
30-39	female	Austria	Europe	0
40-49	male	Austria	Europe	-1.3
20-29	male	Austria	Europe	1.1
40-49	male	Austria	Europe	0
30-39	female	Austria	Europe	0.7
20-29	female	Austria	Europe	-1.64
20-29	female	Austria	Europe	-0.8
40-49	male	Austria	Europe	-1.3
30-39	male	Austria	Europe	-0.5
20-29	female	Austria	Europe	-2.5
60+	male	Austria	Europe	-0.9
20-29	female	Austria	Europe	-2.5
20-29	female	Austria	Europe	-1.49
20-29	female	Austria	Europe	-1.7
20-29	female	Austria	Europe	1.5
20-29	male	Austria	Europe	-1.1
20-29	male	Austria	Europe	1
20-29	male	Austria	Europe	2.2
30-39	female	Austria	Europe	-1.76
40-49	female	Austria	Europe	-1.02
20-29	male	Austria	Europe	-1.1
20-29	male	Austria	Europe	-1.3
30-39	male	Austria	Europe	-2.6
20-29	female	Austria	Europe	-2.6
30-39	female	Austria	Europe	1.35
50-59	female	Austria	Europe	-0.63
20-29	male	Austria	Europe	1.33
20-29	female	Austria	Europe	0.5
20-29	female	Austria	Europe	0
40-49	male	Austria	Europe	-1.24
40-49	female	Austria	Europe	0.3
30-39	male	Austria	Europe	0.51
20-29	male	Austria	Europe	0
40-49	male	Austria	Europe	1.3
40-49	male	Austria	Europe	0.8
30-39	male	Austria	Europe	-0.72
30-39	male	Austria	Europe	-0.9
20-29	male	Austria	Europe	-1.58
20-29	male	Austria	Europe	0
20-29	male	Austria	Europe	-1.4
30-39	male	Austria	Europe	-0.9
20-29	female	Austria	Europe	-2.65
40-49	female	Austria	Europe	0.8
30-39	female	Austria	Europe	-0.1
20-29	male	Austria	Europe	-0.23
20-29	female	Austria	Europe	0.8
20-29	female	Austria	Europe	0.7
30-39	female	Austria	Europe	-2.07
30-39	female	Austria	Europe	-1.62
20-29	female	Austria	Europe	-1.93
40-49	male	Austria	Europe	-0.8
20-29	male	Azerbaijan	Europe	-0.81
20-29	female	Azerbaijan	Europe	0.1
20-29	male	Azerbaijan	Europe	-0.41
30-39	male	Azerbaijan	Europe	-0.8
20-29	male	Azerbaijan	Europe	-1.21
40-49	female	Azerbaijan	Europe	-1.58
20-29	male	Azerbaijan	Europe	0.24
20-29	female	Azerbaijan	Europe	0.7
20-29	female	Azerbaijan	Europe	0.3
20-29	male	Azerbaijan	Europe	1.4
20-29	male	Azerbaijan	Europe	-1.8
20-29	male	Azerbaijan	Europe	-0.4
20-29	female	Azerbaijan	Europe	-1
20-29	male	Azerbaijan	Europe	-1.1
20-29	male	Azerbaijan	Europe	0
20-29	male	Azerbaijan	Europe	-1.44
20-29	female	Bahamas	Americas	0.1
20-29	male	Bahamas	Americas	-2.12
20-29	male	Bahamas	Americas	-3.05
30-39	male	Bahamas	Americas	0.18
20-29	male	Bahamas	Americas	-1
20-29	male	Bahamas	Americas	0.9
30-39	female	Bahamas	Americas	1.3
20-29	female	Bahamas	Americas	-0.44
40-49	male	Bahamas	Americas	0
20-29	female	Bahamas	Americas	-0.5
30-39	female	Bahamas	Americas	-2.2
50-59	female	Bahamas	Americas	-0.9
20-29	male	Bahrain	Eastern Mediterranean	-0.5
20-29	female	Bahrain	Eastern Mediterranean	0
20-29	female	Bahrain	Eastern Mediterranean	1.4
20-29	female	Bahrain	Eastern Mediterranean	-2.16
20-29	male	Bahrain	Eastern Mediterranean	0.9
20-29	male	Bahrain	Eastern Mediterranean	0
20-29	male	Bahrain	Eastern Mediterranean	-0.94
20-29	female	Bahrain	Eastern Mediterranean	-1.82
20-29	male	Bahrain	Eastern Mediterranean	0.6
30-39	female	Bahrain	Eastern Mediterranean	-1.51
20-29	male	Bahrain	Eastern Mediterranean	-1.72
20-29	male	Bahrain	Eastern Mediterranean	-0.93
20-29	female	Bahrain	Eastern Mediterranean	-3.76
30-39	male	Bahrain	Eastern Mediterranean	-1.19
30-39	male	Bahrain	Eastern Mediterranean	0.83
20-29	female	Bahrain	Eastern Mediterranean	0.5
30-39	male	Bahrain	Eastern Mediterranean	-0.71
20-29	male	Bahrain	Eastern Mediterranean	-1.27
20-29	male	Bahrain	Eastern Mediterranean	1.3
20-29	female	Bahrain	Eastern Mediterranean	-0.5
20-29	male	Bangladesh	South-East Asia	-1.78
20-29	male	Bangladesh	South-East Asia	1.2
30-39	male	Bangladesh	South-East Asia	0.9
20-29	male	Bangladesh	South-East Asia	0.22
20-29	female	Bangladesh	South-East Asia	-0.29
20-29	male	Bangladesh	South-East Asia	0.2
20-29	male	Bangladesh	South-East Asia	-0.1
20-29	male	Bangladesh	South-East Asia	1.2
20-29	female	Bangladesh	South-East Asia	0.3
20-29	female	Bangladesh	South-East Asia	-1.2
20-29	male	Bangladesh	South-East Asia	0.55
20-29	female	Bangladesh	South-East Asia	0.27
20-29	male	Bangladesh	South-East Asia	-0.12
20-29	male	Bangladesh	South-East Asia	-0.3
20-29	male	Bangladesh	South-East Asia	-0.57
20-29	male	Bangladesh	South-East Asia	2.3
30-39	male	Bangladesh	South-East Asia	3.2
20-29	male	Bangladesh	South-East Asia	-1.06
20-29	male	Bangladesh	South-East Asia	1.7
30-39	male	Bangladesh	South-East Asia	-0.8
20-29	male	Bangladesh	South-East Asia	0
20-29	male	Bangladesh	South-East Asia	0.66
30-39	male	Bangladesh	South-East Asia	-0.3
20-29	male	Bangladesh	South-East Asia	-0.1
20-29	male	Bangladesh	South-East Asia	1
20-29	male	Bangladesh	South-East Asia	1.8
20-29	male	Bangladesh	South-East Asia	-0.4
20-29	male	Bangladesh	South-East Asia	-0.1
20-29	male	Bangladesh	South-East Asia	0.2
20-29	male	Bangladesh	South-East Asia	1.58
20-29	male	Bangladesh	South-East Asia	3
20-29	male	Bangladesh	South-East Asia	0.2
30-39	male	Bangladesh	South-East Asia	-0.2
20-29	female	Bangladesh	South-East Asia	-1.56
20-29	male	Bangladesh	South-East Asia	-1.07
20-29	female	Bangladesh	South-East Asia	0.69
20-29	female	Bangladesh	South-East Asia	-1.85
20-29	female	Bangladesh	South-East Asia	0.58
20-29	female	Bangladesh	South-East Asia	-2.27
20-29	male	Bangladesh	South-East Asia	0.24
20-29	male	Bangladesh	South-East Asia	-1.2
20-29	female	Bangladesh	South-East Asia	1.22
20-29	male	Bangladesh	South-East Asia	0.32
20-29	male	Bangladesh	South-East Asia	1.8
20-29	male	Bangladesh	South-East Asia	-0.9
20-29	female	Bangladesh	South-East Asia	0.97
20-29	male	Bangladesh	South-East Asia	0.3
20-29	male	Bangladesh	South-East Asia	1.6
20-29	female	Bangladesh	South-East Asia	-0.43
20-29	male	Barbados	Americas	0.3
20-29	female	Barbados	Americas	2
20-29	female	Barbados	Americas	-1.6
20-29	female	Belarus	Europe	-0.73
20-29	female	Belarus	Europe	-0.95
20-29	male	Belarus	Europe	0.1
20-29	male	Belarus	Europe	-0.5
20-29	male	Belarus	Europe	-0.9
20-29	male	Belarus	Europe	0.6
20-29	male	Belarus	Europe	0.2
20-29	male	Belarus	Europe	-0.4
20-29	male	Belarus	Europe	-0.3
20-29	male	Belarus	Europe	1.3
20-29	male	Belarus	Europe	-1.1
20-29	male	Belarus	Europe	0.4
20-29	male	Belarus	Europe	-1.2
20-29	female	Belgium	Europe	0.7
20-29	male	Belgium	Europe	-1.4
30-39	female	Belgium	Europe	1
50-59	male	Belgium	Europe	-2.2
20-29	male	Belgium	Europe	0.6
30-39	male	Belgium	Europe	-1.1
20-29	male	Belgium	Europe	-2.2
30-39	female	Belgium	Europe	2.1
30-39	female	Belgium	Europe	0.5
50-59	female	Belgium	Europe	-2.5
30-39	male	Belgium	Europe	-1.8
20-29	female	Belgium	Europe	0.3
20-29	male	Belgium	Europe	0.2
40-49	male	Belgium	Europe	2.9
20-29	female	Belgium	Europe	3.6
40-49	female	Belgium	Europe	-0.1
20-29	male	Belgium	Europe	-0.3
20-29	male	Belgium	Europe	-1.8
20-29	male	Belgium	Europe	0.6
20-29	male	Belgium	Europe	-0.3
20-29	male	Belgium	Europe	-0.7
30-39	male	Belgium	Europe	2.7
30-39	female	Belgium	Europe	-0.5
20-29	male	Belgium	Europe	-0.4
20-29	male	Belgium	Europe	-2
30-39	male	Belgium	Europe	-3.3
40-49	female	Belgium	Europe	-1.63
20-29	male	Belgium	Europe	-1.5
20-29	male	Belgium	Europe	0
40-49	male	Belgium	Europe	-0.3
40-49	male	Belgium	Europe	-1.27
30-39	male	Belgium	Europe	-0.22
60+	female	Belgium	Europe	-0.8
20-29	male	Belgium	Europe	0.8
40-49	male	Belgium	Europe	0.6
30-39	male	Belgium	Europe	-2.3
30-39	female	Belgium	Europe	0.2
30-39	male	Belgium	Europe	-0.7
50-59	female	Belgium	Europe	1
30-39	male	Belgium	Europe	0.6
20-29	female	Belgium	Europe	2.6
40-49	male	Belgium	Europe	1.4
20-29	male	Belgium	Europe	0.2
30-39	male	Belgium	Europe	-1.6
30-39	female	Belgium	Europe	-1.6
20-29	female	Belgium	Europe	0.4
30-39	male	Belgium	Europe	-2.27
30-39	male	Belgium	Europe	-0.88
30-39	male	Belgium	Europe	0.1
30-39	female	Belgium	Europe	-0.4
30-39	male	Belgium	Europe	-0.3
30-39	male	Belgium	Europe	-2
20-29	male	Belgium	Europe	-0.2
20-29	male	Belgium	Europe	-0.3
30-39	female	Belgium	Europe	-3.03
20-29	male	Belgium	Europe	0.2
30-39	female	Belgium	Europe	0.9
30-39	male	Belgium	Europe	-1.04
40-49	male	Belgium	Europe	-1.85
30-39	male	Belgium	Europe	0.2
20-29	male	Belgium	Europe	-1.62
20-29	male	Belgium	Europe	-0.24
30-39	female	Belgium	Europe	-0.5
20-29	male	Belgium	Europe	3.7
40-49	male	Belgium	Europe	-1.7
30-39	male	Belgium	Europe	-0.6
20-29	female	Belgium	Europe	1.3
40-49	male	Belgium	Europe	1.5
40-49	male	Belgium	Europe	0.13
30-39	female	Belgium	Europe	0.92
20-29	female	Belgium	Europe	-0.4
40-49	male	Belgium	Europe	2.3
20-29	male	Belgium	Europe	0.4
40-49	male	Belgium	Europe	-0.4
30-39	female	Belgium	Europe	-2.2
40-49	male	Belgium	Europe	-1.3
20-29	female	Belgium	Europe	1
30-39	male	Belgium	Europe	-0.43
50-59	male	Belgium	Europe	-0.1
40-49	female	Belgium	Europe	-2.62
20-29	male	Belgium	Europe	0.86
30-39	male	Belgium	Europe	0.65
30-39	female	Belgium	Europe	1.2
20-29	female	Belgium	Europe	0
20-29	female	Belgium	Europe	0.8
30-39	male	Belgium	Europe	2.5
20-29	female	Belgium	Europe	-0.4
30-39	female	Belgium	Europe	1.2
30-39	male	Belgium	Europe	-1.73
50-59	male	Belgium	Europe	0.15
40-49	male	Belgium	Europe	1.6
20-29	male	Belgium	Europe	-0.3
30-39	female	Belgium	Europe	-1.7
40-49	female	Belgium	Europe	0.2
30-39	female	Belgium	Europe	-0.3
40-49	female	Belgium	Europe	-3.5
40-49	male	Belgium	Europe	-2
40-49	female	Belgium	Europe	-1.8
20-29	male	Belgium	Europe	-1.7
50-59	male	Belgium	Europe	-1.6
50-59	male	Belgium	Europe	0.4
20-29	male	Belgium	Europe	-0.59
20-29	male	Belgium	Europe	-1.2
30-39	male	Belgium	Europe	0.12
20-29	female	Belgium	Europe	0.9
50-59	male	Belgium	Europe	-0.2
50-59	male	Belgium	Europe	-2
20-29	female	Belgium	Europe	-1.73
30-39	male	Belgium	Europe	-0.4
40-49	male	Belgium	Europe	1.35
60+	male	Belgium	Europe	1.4
30-39	female	Belgium	Europe	-0.3
40-49	male	Belgium	Europe	2.2
30-39	male	Belgium	Europe	-0.5
40-49	male	Belgium	Europe	-1.24
30-39	female	Belgium	Europe	0.16
20-29	male	Belgium	Europe	-0.8
30-39	male	Belgium	Europe	0.4
30-39	female	Belgium	Europe	-3.5
20-29	male	Belgium	Europe	-1
30-39	female	Belgium	Europe	-0.95
20-29	female	Belgium	Europe	0.7
20-29	male	Belgium	Europe	-1.8
20-29	male	Belgium	Europe	0.1
30-39	male	Belgium	Europe	-0.9
50-59	female	Belgium	Europe	-0.2
30-39	male	Belgium	Europe	-2.2
30-39	female	Belgium	Europe	0.5
20-29	male	Belgium	Europe	-1.3
40-49	female	Belgium	Europe	0.63
20-29	male	Belgium	Europe	-2.9
30-39	male	Belgium	Europe	-1.3
20-29	female	Belgium	Europe	-0.49
30-39	female	Belgium	Europe	-2.95
40-49	male	Belgium	Europe	-1.7
20-29	male	Belgium	Europe	-0.9
50-59	male	Belgium	Europe	-0.6
40-49	male	Belgium	Europe	-0.8
60+	male	Belgium	Europe	-2.2
40-49	female	Belgium	Europe	0.6
20-29	male	Belgium	Europe	1.3
20-29	male	Belgium	Europe	-1.6
40-49	male	Belgium	Europe	0.3
20-29	male	Belgium	Europe	-2.5
40-49	male	Belgium	Europe	0.5
30-39	male	Belgium	Europe	2.7
40-49	male	Belgium	Europe	0.2
20-29	male	Belgium	Europe	-2.2
40-49	male	Belgium	Europe	-4
30-39	female	Belgium	Europe	2.1
20-29	female	Belgium	Europe	1.4
40-49	female	Belgium	Europe	-0.2
30-39	male	Belgium	Europe	-0.56
30-39	female	Belgium	Europe	0.5
30-39	female	Belgium	Europe	5
20-29	female	Belgium	Europe	-2
20-29	female	Belgium	Europe	0.6
40-49	female	Belgium	Europe	-0.2
30-39	female	Belgium	Europe	1.2
40-49	female	Belgium	Europe	-0.3
30-39	male	Belgium	Europe	-1.6
20-29	male	Belgium	Europe	1
40-49	male	Belgium	Europe	-0.7
20-29	female	Belgium	Europe	-0.9
30-39	female	Belgium	Europe	0
50-59	male	Belgium	Europe	-0.06
40-49	male	Belgium	Europe	-0.89
30-39	female	Belgium	Europe	-0.5
20-29	male	Belgium	Europe	1.7
20-29	male	Belgium	Europe	-0.67
50-59	male	Belgium	Europe	1.3
20-29	female	Belgium	Europe	-4
40-49	female	Belgium	Europe	-0.8
50-59	female	Belgium	Europe	-1.5
20-29	male	Belgium	Europe	2.9
20-29	female	Belgium	Europe	-1.31
50-59	male	Belgium	Europe	-1.1
30-39	female	Belgium	Europe	-0.8
20-29	male	Belgium	Europe	1.1
40-49	female	Belgium	Europe	0.3
40-49	male	Belgium	Europe	-1
40-49	female	Belgium	Europe	-2.2
30-39	male	Belgium	Europe	-2.8
20-29	male	Belgium	Europe	2.7
50-59	female	Belgium	Europe	-0.3
30-39	male	Belgium	Europe	0.8
40-49	male	Belgium	Europe	-2
50-59	male	Belgium	Europe	0
20-29	female	Belgium	Europe	-0.4
20-29	male	Belgium	Europe	0.4
30-39	male	Belgium	Europe	0.2
40-49	male	Belgium	Europe	-0.2
40-49	female	Belgium	Europe	0.7
40-49	male	Belgium	Europe	2.3
20-29	female	Belgium	Europe	-1.7
30-39	male	Belgium	Europe	-0.4
20-29	female	Belgium	Europe	-0.7
30-39	female	Belgium	Europe	0.45
30-39	male	Belgium	Europe	-0.1
20-29	male	Belgium	Europe	-0.3
50-59	male	Belgium	Europe	0.5
30-39	male	Belgium	Europe	3.3
30-39	female	Belgium	Europe	-1.6
30-39	female	Belgium	Europe	-0.5
20-29	male	Belgium	Europe	-0.3
30-39	male	Belgium	Europe	-0.2
40-49	male	Belgium	Europe	0.4
40-49	male	Belgium	Europe	1.2
20-29	female	Belgium	Europe	4.3
50-59	female	Belgium	Europe	-1.3
20-29	male	Belgium	Europe	-1.3
30-39	female	Belgium	Europe	1.7
40-49	male	Belgium	Europe	-1
50-59	male	Belgium	Europe	0.4
40-49	male	Belgium	Europe	-1.5
20-29	female	Belgium	Europe	-0.4
20-29	female	Belgium	Europe	1
30-39	male	Belgium	Europe	0.2
20-29	male	Belgium	Europe	1.2
20-29	female	Belgium	Europe	-0.7
20-29	female	Belgium	Europe	1.3
40-49	male	Belgium	Europe	0.5
20-29	male	Belgium	Europe	-2
20-29	male	Belgium	Europe	1.7
30-39	male	Belgium	Europe	-0.4
40-49	male	Belgium	Europe	-1.2
40-49	male	Belgium	Europe	-1.2
20-29	female	Belgium	Europe	-0.1
20-29	male	Belgium	Europe	1.6
20-29	female	Belgium	Europe	-0.2
20-29	male	Belgium	Europe	-1.1
20-29	male	Belgium	Europe	-0.6
40-49	female	Belgium	Europe	0.6
20-29	female	Belgium	Europe	2.9
40-49	male	Belgium	Europe	-0.5
50-59	male	Belgium	Europe	-1.5
30-39	female	Belgium	Europe	0.2
30-39	male	Belgium	Europe	-0.2
40-49	male	Belgium	Europe	-2.1
40-49	male	Belgium	Europe	-2.3
30-39	male	Belgium	Europe	-1.2
20-29	male	Belgium	Europe	1.2
30-39	male	Belgium	Europe	0.2
20-29	male	Belgium	Europe	-0.9
40-49	male	Belgium	Europe	-1
30-39	female	Belgium	Europe	0.7
20-29	female	Belgium	Europe	-1.1
30-39	male	Belgium	Europe	0.5
20-29	male	Belgium	Europe	-1.9
20-29	male	Belgium	Europe	1.6
20-29	female	Belgium	Europe	0.5
20-29	male	Belgium	Europe	1.1
50-59	male	Belgium	Europe	-0.2
30-39	female	Belgium	Europe	1.3
20-29	male	Belgium	Europe	0.3
30-39	female	Belgium	Europe	-1.8
60+	male	Belgium	Europe	-1.6
30-39	female	Belgium	Europe	0.3
30-39	male	Belgium	Europe	-0.5
30-39	male	Belgium	Europe	-1
20-29	male	Belgium	Europe	-1
30-39	male	Belgium	Europe	-0.4
40-49	male	Belgium	Europe	-1.1
20-29	female	Belgium	Europe	0.8
30-39	female	Belgium	Europe	-1.1
60+	male	Belgium	Europe	-1.1
40-49	male	Belgium	Europe	-1.3
40-49	female	Belgium	Europe	-1.5
30-39	male	Belgium	Europe	-0.6
40-49	male	Belgium	Europe	-2.2
20-29	female	Belgium	Europe	-1.7
40-49	male	Belgium	Europe	0
40-49	female	Belgium	Europe	0.5
20-29	male	Belgium	Europe	0.3
20-29	male	Belgium	Europe	-1.3
30-39	female	Belgium	Europe	-0.3
30-39	female	Belgium	Europe	-1.3
60+	male	Belgium	Europe	0.1
40-49	male	Belgium	Europe	0.2
20-29	male	Belgium	Europe	-0.9
30-39	female	Belgium	Europe	1.35
50-59	female	Belgium	Europe	-0.9
50-59	male	Belgium	Europe	1.73
20-29	male	Belgium	Europe	-2.2
60+	male	Belgium	Europe	-2.3
20-29	female	Belgium	Europe	0.4
30-39	female	Belgium	Europe	-0.75
30-39	female	Belgium	Europe	-1.84
30-39	female	Belgium	Europe	1.44
40-49	female	Belgium	Europe	-0.6
20-29	male	Belgium	Europe	-0.2
20-29	female	Belgium	Europe	2.6
30-39	female	Belgium	Europe	-1.6
40-49	male	Belgium	Europe	-0.4
50-59	male	Belgium	Europe	0.1
50-59	male	Belgium	Europe	0.5
20-29	male	Belgium	Europe	-1.74
60+	female	Belgium	Europe	-0.3
30-39	female	Belgium	Europe	1.1
20-29	male	Belgium	Europe	2.6
20-29	male	Belgium	Europe	0.12
30-39	female	Belgium	Europe	-0.3
20-29	female	Belgium	Europe	0.07
20-29	female	Belgium	Europe	-0.3
30-39	male	Belgium	Europe	1.6
40-49	female	Belgium	Europe	0.6
20-29	male	Belgium	Europe	-0.75
40-49	male	Belgium	Europe	1.5
20-29	female	Belgium	Europe	-0.48
40-49	female	Belgium	Europe	1.1
30-39	male	Belgium	Europe	0.9
20-29	female	Belgium	Europe	-2.1
30-39	male	Belgium	Europe	-1.94
40-49	male	Belgium	Europe	-1.9
20-29	male	Belgium	Europe	-1
20-29	female	Belgium	Europe	-1.3
30-39	female	Belgium	Europe	-1
20-29	female	Belgium	Europe	-2.43
20-29	male	Belgium	Europe	-0.9
20-29	female	Belgium	Europe	-1.3
30-39	female	Belgium	Europe	1.8
20-29	female	Belgium	Europe	0.11
20-29	female	Belgium	Europe	0.3
20-29	male	Belgium	Europe	2.6
20-29	male	Belgium	Europe	-1.7
50-59	male	Belgium	Europe	-1.5
20-29	male	Belgium	Europe	0.2
50-59	female	Belgium	Europe	-1.66
30-39	male	Belgium	Europe	-1.4
40-49	male	Belgium	Europe	-1.1
20-29	male	Belgium	Europe	1.3
30-39	female	Belgium	Europe	-2.77
50-59	male	Belgium	Europe	-0.7
30-39	female	Belgium	Europe	-2.1
30-39	female	Belgium	Europe	-0.3
40-49	female	Belgium	Europe	-2.15
20-29	male	Belgium	Europe	-0.46
60+	male	Belgium	Europe	-2.49
20-29	male	Belgium	Europe	0.86
30-39	male	Belgium	Europe	-2
30-39	male	Belgium	Europe	0
20-29	female	Belgium	Europe	-0.01
30-39	female	Belgium	Europe	0.5
30-39	male	Belgium	Europe	1.9
40-49	female	Belgium	Europe	-2.1
30-39	male	Belgium	Europe	-2.13
50-59	female	Belgium	Europe	-1.6
40-49	female	Belgium	Europe	0.8
30-39	female	Belgium	Europe	-1.1
30-39	female	Belgium	Europe	0.2
60+	male	Belgium	Europe	-2.8
50-59	male	Belgium	Europe	0.99
50-59	male	Belgium	Europe	0.6
60+	male	Belgium	Europe	-1.16
50-59	male	Belgium	Europe	-0.8
20-29	female	Belgium	Europe	-2.1
30-39	female	Belgium	Europe	0.03
40-49	female	Belgium	Europe	-0.3
50-59	female	Belgium	Europe	-1.97
20-29	female	Belgium	Europe	0.18
30-39	male	Belgium	Europe	-0.7
30-39	male	Belgium	Europe	-1.7
30-39	male	Belgium	Europe	-1.3
40-49	male	Belgium	Europe	0.1
30-39	male	Belgium	Europe	-2.5
20-29	male	Belgium	Europe	-0.75
30-39	female	Belgium	Europe	-0.4
20-29	female	Belgium	Europe	-1.3
20-29	male	Belgium	Europe	-0.3
20-29	female	Belgium	Europe	-0.3
20-29	male	Belgium	Europe	-0.1
20-29	female	Belgium	Europe	-1.1
50-59	female	Belgium	Europe	-0.7
20-29	male	Belgium	Europe	-1.3
20-29	male	Belgium	Europe	-0.3
20-29	male	Belgium	Europe	0
30-39	female	Belgium	Europe	-1.1
20-29	male	Belgium	Europe	-1.5
30-39	female	Belgium	Europe	0.59
50-59	male	Belgium	Europe	-0.8
30-39	male	Belgium	Europe	-1.57
30-39	male	Belgium	Europe	-1.4
40-49	male	Belgium	Europe	-0.19
30-39	male	Belgium	Europe	-1.2
20-29	female	Belgium	Europe	0.3
20-29	male	Belgium	Europe	0.34
50-59	male	Belgium	Europe	-0.97
20-29	female	Belgium	Europe	-1.41
20-29	female	Belgium	Europe	-2
20-29	male	Belgium	Europe	-0.9
40-49	male	Belgium	Europe	1
20-29	male	Belgium	Europe	2.3
20-29	female	Belgium	Europe	0.8
30-39	male	Belgium	Europe	-0.8
20-29	female	Belgium	Europe	0.8
20-29	female	Belgium	Europe	0.2
30-39	female	Belgium	Europe	-0.09
20-29	female	Belgium	Europe	-1.27
20-29	male	Belgium	Europe	0.2
50-59	male	Belgium	Europe	3.04
30-39	female	Belgium	Europe	-1.5
40-49	male	Belgium	Europe	-2.67
50-59	female	Belgium	Europe	1.5
40-49	female	Belgium	Europe	0.01
20-29	male	Belgium	Europe	0.38
30-39	male	Belgium	Europe	-0.5
40-49	female	Belgium	Europe	-0.08
50-59	female	Belgium	Europe	-2.5
50-59	male	Belgium	Europe	1.3
20-29	male	Belgium	Europe	-2.75
20-29	female	Belgium	Europe	0.6
20-29	male	Belgium	Europe	-2.4
30-39	female	Belgium	Europe	1.2
20-29	male	Belgium	Europe	-0.1
20-29	male	Belgium	Europe	-0.2
20-29	female	Belgium	Europe	-1.07
40-49	male	Belgium	Europe	-0.8
20-29	male	Belgium	Europe	-0.59
40-49	male	Belgium	Europe	-1.8
60+	male	Belgium	Europe	1.47
20-29	male	Belgium	Europe	-0.3
20-29	male	Belgium	Europe	-3.1
20-29	male	Belgium	Europe	-0.93
20-29	female	Belgium	Europe	-1.9
20-29	male	Belgium	Europe	1.5
20-29	female	Belgium	Europe	-1.1
30-39	male	Belgium	Europe	-1.49
40-49	male	Belgium	Europe	-1.4
30-39	female	Belgium	Europe	-0.6
40-49	female	Belgium	Europe	-1.17
50-59	male	Belgium	Europe	-1.4
20-29	male	Belgium	Europe	0.8
30-39	male	Belgium	Europe	1.2
50-59	male	Belgium	Europe	-0.4
20-29	male	Belgium	Europe	-2
30-39	female	Belgium	Europe	-0.6
20-29	male	Belgium	Europe	-1.8
20-29	male	Belgium	Europe	-1.99
30-39	male	Belgium	Europe	1.4
50-59	female	Belgium	Europe	-0.5
30-39	male	Belgium	Europe	-1.6
30-39	male	Belgium	Europe	-1.3
20-29	female	Belgium	Europe	-1.34
50-59	female	Belgium	Europe	0.5
30-39	male	Belgium	Europe	1.3
30-39	male	Belgium	Europe	0.94
20-29	female	Belgium	Europe	0.4
40-49	male	Belgium	Europe	-1.6
20-29	female	Belgium	Europe	0.4
30-39	male	Belgium	Europe	0.7
30-39	male	Belgium	Europe	-0.5
20-29	female	Belgium	Europe	0.66
20-29	female	Belgium	Europe	-1.6
20-29	male	Belgium	Europe	-1.7
20-29	female	Belgium	Europe	-1.2
30-39	male	Belgium	Europe	-1.2
30-39	male	Belgium	Europe	-2.3
50-59	female	Belgium	Europe	-0.7
30-39	female	Belgium	Europe	0.3
30-39	male	Belgium	Europe	-0.3
50-59	male	Belgium	Europe	-2.1
50-59	male	Belgium	Europe	-1.3
20-29	female	Belgium	Europe	0.7
20-29	male	Belgium	Europe	-2
30-39	male	Belgium	Europe	-0.1
40-49	male	Belgium	Europe	1.4
30-39	female	Belgium	Europe	0.9
60+	male	Belgium	Europe	-0.3
40-49	male	Belgium	Europe	-1.6
30-39	male	Belgium	Europe	0.3
20-29	male	Belgium	Europe	0.3
20-29	male	Belgium	Europe	-1
30-39	female	Belgium	Europe	1
20-29	male	Belgium	Europe	-0.6
30-39	male	Belgium	Europe	-0.6
50-59	male	Belgium	Europe	-0.6
30-39	male	Belgium	Europe	1.9
40-49	male	Belgium	Europe	-0.2
30-39	male	Belgium	Europe	-0.5
40-49	male	Belgium	Europe	0.4
20-29	male	Belgium	Europe	-0.2
50-59	male	Belgium	Europe	0.6
50-59	male	Belgium	Europe	-1.5
20-29	male	Belgium	Europe	-0.8
20-29	male	Belgium	Europe	-0.6
20-29	female	Belgium	Europe	0.56
20-29	male	Belgium	Europe	-0.4
20-29	female	Belgium	Europe	1.5
20-29	female	Belgium	Europe	1.8
20-29	female	Belgium	Europe	-0.5
40-49	male	Belgium	Europe	-0.2
50-59	male	Belgium	Europe	1.5
40-49	male	Belgium	Europe	1.3
20-29	male	Belgium	Europe	-0.1
50-59	female	Belgium	Europe	1.1
40-49	female	Belgium	Europe	-1.3
30-39	male	Belgium	Europe	-0.5
20-29	male	Belgium	Europe	-1.1
30-39	female	Belgium	Europe	2.9
30-39	male	Belgium	Europe	-0.4
20-29	male	Belgium	Europe	-0.1
20-29	male	Belgium	Europe	0.7
40-49	female	Belgium	Europe	-0.69
20-29	female	Belgium	Europe	0.95
40-49	male	Belgium	Europe	0.2
20-29	female	Belgium	Europe	2.1
50-59	male	Belgium	Europe	2.3
20-29	male	Belgium	Europe	-1.4
20-29	female	Belgium	Europe	-1.7
30-39	female	Belgium	Europe	-2.58
40-49	female	Belgium	Europe	2.3
30-39	male	Belgium	Europe	-0.8
30-39	male	Belgium	Europe	-0.6
20-29	male	Belgium	Europe	1.8
50-59	male	Belgium	Europe	-1.31
30-39	male	Belgium	Europe	-1.4
20-29	female	Belgium	Europe	-1.8
30-39	female	Belgium	Europe	0.7
20-29	male	Belgium	Europe	1.3
30-39	female	Belgium	Europe	-2.1
20-29	female	Belgium	Europe	-1.3
20-29	female	Belgium	Europe	-1.24
20-29	female	Belgium	Europe	-0.2
50-59	male	Belgium	Europe	0.1
20-29	male	Belgium	Europe	-1.5
20-29	male	Belgium	Europe	-1.5
30-39	female	Belgium	Europe	1.6
20-29	female	Belgium	Europe	-1.2
30-39	male	Belgium	Europe	-0.1
40-49	male	Belgium	Europe	0.9
20-29	male	Belgium	Europe	-1
50-59	female	Belgium	Europe	-1.7
50-59	male	Belgium	Europe	2.2
20-29	male	Belgium	Europe	1.4
40-49	female	Belgium	Europe	1.2
20-29	female	Belgium	Europe	0.8
20-29	male	Belgium	Europe	-1.97
20-29	female	Belgium	Europe	-1.2
40-49	male	Belgium	Europe	-1.5
30-39	male	Belgium	Europe	1.3
50-59	male	Belgium	Europe	-1.6
20-29	male	Belgium	Europe	1
20-29	female	Belgium	Europe	-0.2
30-39	male	Belgium	Europe	2.1
30-39	male	Belgium	Europe	-1.1
20-29	female	Belgium	Europe	1.4
50-59	female	Belgium	Europe	-1.5
20-29	male	Belgium	Europe	-1.9
20-29	male	Belgium	Europe	-2.2
30-39	female	Belgium	Europe	-2.1
50-59	male	Belgium	Europe	3.06
20-29	male	Belgium	Europe	-0.5
40-49	male	Belgium	Europe	-1.6
20-29	male	Belgium	Europe	0.94
20-29	female	Belgium	Europe	-1.8
50-59	female	Belgium	Europe	-1
30-39	female	Belgium	Europe	-0.4
30-39	male	Belgium	Europe	2.72
20-29	male	Belgium	Europe	-1.8
20-29	female	Belgium	Europe	0.4
40-49	female	Belgium	Europe	-0.5
20-29	female	Belgium	Europe	2.3
30-39	female	Belgium	Europe	-0.6
20-29	male	Belgium	Europe	0.1
20-29	male	Belgium	Europe	0.78
30-39	male	Belgium	Europe	-1.4
30-39	female	Belgium	Europe	-1.4
20-29	male	Belgium	Europe	-2.2
30-39	male	Belgium	Europe	0.7
30-39	female	Belgium	Europe	-2.1
30-39	male	Belgium	Europe	-0.8
20-29	female	Belgium	Europe	-1.1
20-29	male	Belgium	Europe	0.77
30-39	male	Belgium	Europe	-2
40-49	male	Belgium	Europe	-2.5
40-49	female	Belgium	Europe	-2.2
30-39	male	Belgium	Europe	-1.5
50-59	female	Belgium	Europe	-0.5
20-29	female	Belgium	Europe	-0.6
20-29	female	Belgium	Europe	-1.13
20-29	female	Belgium	Europe	-2.8
20-29	female	Belgium	Europe	-0.7
30-39	female	Belgium	Europe	-1
40-49	female	Belgium	Europe	0.8
30-39	male	Belgium	Europe	-1.6
20-29	female	Belgium	Europe	-1.4
20-29	female	Belgium	Europe	-1.6
20-29	male	Belgium	Europe	-2.6
20-29	male	Belgium	Europe	0.03
30-39	male	Belgium	Europe	-1.6
30-39	female	Belgium	Europe	1.3
30-39	male	Belgium	Europe	-0.5
30-39	female	Belgium	Europe	-1.7
30-39	female	Belgium	Europe	-2.01
50-59	male	Belgium	Europe	-3.24
40-49	female	Belgium	Europe	-1.74
30-39	female	Belgium	Europe	-1.2
40-49	male	Belgium	Europe	-0.5
20-29	male	Belgium	Europe	0.87
20-29	female	Belgium	Europe	-0.9
20-29	male	Belgium	Europe	-1.2
30-39	male	Belgium	Europe	0.4
20-29	female	Belgium	Europe	0.9
20-29	male	Belgium	Europe	1.6
60+	male	Belgium	Europe	2.2
60+	female	Belgium	Europe	-0.8
40-49	male	Belgium	Europe	2
40-49	female	Belgium	Europe	-0.1
30-39	male	Belgium	Europe	-0.6
50-59	female	Belgium	Europe	1.8
50-59	male	Belgium	Europe	-1.6
30-39	female	Belgium	Europe	2.6
20-29	male	Belgium	Europe	2.5
20-29	male	Belgium	Europe	0.2
20-29	male	Belgium	Europe	1.8
30-39	female	Belgium	Europe	1.3
20-29	male	Belgium	Europe	0.1
20-29	male	Belgium	Europe	-2.2
50-59	male	Belgium	Europe	-1.7
20-29	male	Belgium	Europe	-0.2
20-29	male	Belgium	Europe	2.5
30-39	female	Belgium	Europe	-1.1
20-29	male	Belgium	Europe	-1
40-49	male	Belgium	Europe	0.4
40-49	male	Belgium	Europe	-1.8
60+	female	Belgium	Europe	-0.5
20-29	female	Belgium	Europe	-0.7
20-29	male	Belgium	Europe	0.3
50-59	male	Belgium	Europe	0.1
40-49	male	Belgium	Europe	-0.4
60+	male	Belgium	Europe	-1.74
30-39	male	Belgium	Europe	0.4
40-49	male	Belgium	Europe	-1.9
30-39	male	Belgium	Europe	-1.2
20-29	female	Belgium	Europe	0.5
40-49	male	Belgium	Europe	-1.4
40-49	male	Belgium	Europe	-1.9
20-29	female	Belgium	Europe	-2.1
20-29	male	Belgium	Europe	-2.4
40-49	female	Belgium	Europe	-2
50-59	male	Belgium	Europe	-2.5
20-29	female	Belgium	Europe	1.54
40-49	female	Belgium	Europe	-0.8
20-29	male	Belgium	Europe	-1.12
30-39	male	Belgium	Europe	0.9
40-49	male	Belgium	Europe	-2.21
20-29	female	Belgium	Europe	-0.5
20-29	male	Belgium	Europe	0
20-29	male	Belgium	Europe	1.89
40-49	female	Belgium	Europe	0.1
30-39	male	Belgium	Europe	-0.2
30-39	male	Belgium	Europe	0.62
50-59	male	Belgium	Europe	2.9
40-49	male	Belgium	Europe	-1
50-59	male	Belgium	Europe	2.4
30-39	male	Belgium	Europe	-0.5
20-29	female	Belgium	Europe	0.1
30-39	female	Belgium	Europe	1.4
30-39	female	Belgium	Europe	1.3
20-29	male	Belgium	Europe	0.64
20-29	female	Belgium	Europe	0.54
20-29	male	Belgium	Europe	0
30-39	male	Belgium	Europe	0.86
30-39	male	Belgium	Europe	-2.2
40-49	male	Belgium	Europe	0.2
40-49	male	Belgium	Europe	-2.1
40-49	male	Belgium	Europe	-0.93
40-49	female	Belgium	Europe	-0.3
40-49	male	Belgium	Europe	0.93
30-39	female	Belgium	Europe	-3.2
20-29	male	Belgium	Europe	1
40-49	male	Belgium	Europe	-1.6
30-39	female	Belgium	Europe	1.5
20-29	male	Belgium	Europe	0.9
20-29	male	Belgium	Europe	0.3
20-29	male	Belgium	Europe	-0.1
20-29	male	Belgium	Europe	0.5
20-29	male	Belgium	Europe	1.5
20-29	female	Belgium	Europe	-1.5
20-29	female	Belgium	Europe	-0.7
30-39	female	Belgium	Europe	-1.38
30-39	female	Belgium	Europe	-0.98
20-29	female	Belgium	Europe	-1.5
20-29	female	Belgium	Europe	-1.6
20-29	female	Belgium	Europe	0.46
40-49	male	Belgium	Europe	1.1
50-59	male	Belgium	Europe	-1.8
20-29	male	Belgium	Europe	0.57
30-39	female	Belgium	Europe	-0.5
40-49	male	Belgium	Europe	-1.3
20-29	female	Belgium	Europe	-0.64
60+	female	Belgium	Europe	-2.3
20-29	female	Belgium	Europe	-1.5
20-29	male	Belgium	Europe	2.7
50-59	male	Belgium	Europe	1.59
40-49	male	Belgium	Europe	-0.5
30-39	male	Belgium	Europe	0.31
20-29	male	Belgium	Europe	0.9
60+	male	Belgium	Europe	0.8
30-39	male	Belgium	Europe	-1.5
20-29	male	Belgium	Europe	-0.6
40-49	male	Belgium	Europe	-1.1
50-59	female	Belgium	Europe	-1.8
50-59	female	Belgium	Europe	2.4
40-49	male	Belgium	Europe	-0.5
50-59	male	Belgium	Europe	0.6
30-39	female	Belgium	Europe	1.4
40-49	female	Belgium	Europe	-1.02
50-59	female	Belgium	Europe	-1.9
30-39	male	Belgium	Europe	-1.1
20-29	female	Belgium	Europe	1.8
30-39	female	Belgium	Europe	3
20-29	male	Belgium	Europe	0.48
20-29	male	Belgium	Europe	0.4
20-29	female	Belgium	Europe	-1.8
40-49	male	Belgium	Europe	0
40-49	male	Belgium	Europe	-0.3
30-39	male	Belgium	Europe	-0.6
20-29	female	Belgium	Europe	1.9
50-59	male	Belgium	Europe	-2.6
20-29	male	Belgium	Europe	1.3
20-29	male	Belgium	Europe	0.6
30-39	female	Belgium	Europe	0.4
20-29	female	Belgium	Europe	-0.24
40-49	female	Belgium	Europe	-1.4
40-49	female	Belgium	Europe	2.6
40-49	male	Belgium	Europe	0.3
30-39	male	Belgium	Europe	0.4
30-39	male	Belgium	Europe	-1.2
20-29	female	Belgium	Europe	0.5
20-29	male	Belgium	Europe	-0.7
20-29	female	Belgium	Europe	0.1
20-29	female	Belgium	Europe	-0.7
30-39	male	Belgium	Europe	-2.5
20-29	male	Belgium	Europe	-1.3
40-49	female	Belgium	Europe	1.2
20-29	male	Belgium	Europe	-0.6
30-39	female	Belgium	Europe	-0.7
30-39	male	Belgium	Europe	-0.9
40-49	male	Belgium	Europe	1.7
20-29	male	Belgium	Europe	1.2
50-59	female	Belgium	Europe	0.3
30-39	male	Belgium	Europe	-2.2
20-29	male	Belgium	Europe	-1.5
20-29	male	Belgium	Europe	-1.5
20-29	male	Belgium	Europe	0
40-49	male	Belgium	Europe	-1
40-49	male	Belgium	Europe	0.4
50-59	female	Belgium	Europe	-2.15
30-39	male	Belgium	Europe	-1.3
20-29	female	Belgium	Europe	0.3
30-39	male	Belgium	Europe	-0.9
20-29	female	Belgium	Europe	0.97
20-29	male	Belgium	Europe	-0.4
20-29	female	Belgium	Europe	-1.6
40-49	male	Belgium	Europe	-1.6
30-39	male	Belgium	Europe	-1.89
40-49	male	Belgium	Europe	-1.6
30-39	male	Belgium	Europe	0.22
30-39	male	Belgium	Europe	-1.5
20-29	female	Belgium	Europe	-1.6
50-59	male	Belgium	Europe	0.5
50-59	male	Belgium	Europe	1
40-49	male	Belgium	Europe	1.32
30-39	male	Belgium	Europe	-0.5
40-49	male	Belgium	Europe	1.7
40-49	male	Belgium	Europe	1.5
30-39	male	Belgium	Europe	-0.2
30-39	female	Belgium	Europe	-0.6
30-39	male	Belgium	Europe	1.39
20-29	male	Belgium	Europe	-0.3
20-29	male	Belgium	Europe	-0.4
30-39	male	Belgium	Europe	-1.5
20-29	female	Belgium	Europe	-2
30-39	male	Belgium	Europe	-1.15
30-39	female	Belgium	Europe	-0.9
40-49	male	Belgium	Europe	1.7
20-29	female	Belgium	Europe	-0.1
30-39	male	Belgium	Europe	2.19
20-29	female	Belgium	Europe	-1.2
30-39	female	Belgium	Europe	-1.3
40-49	male	Belgium	Europe	0.73
40-49	male	Belgium	Europe	-1.6
60+	male	Belgium	Europe	-0.31
20-29	male	Belgium	Europe	0.5
30-39	male	Belgium	Europe	-1.4
30-39	male	Belgium	Europe	2
30-39	female	Belgium	Europe	1.3
40-49	female	Belgium	Europe	-1.9
40-49	female	Belgium	Europe	1.2
30-39	female	Belgium	Europe	2.3
30-39	male	Belgium	Europe	-0.7
20-29	female	Belgium	Europe	-1.4
30-39	female	Belgium	Europe	-1.14
30-39	female	Belgium	Europe	-1.5
20-29	male	Belgium	Europe	1.8
50-59	female	Belgium	Europe	-1.7
50-59	male	Belgium	Europe	2.7
40-49	male	Belgium	Europe	-0.1
40-49	female	Belgium	Europe	-2.5
20-29	female	Belgium	Europe	4.7
30-39	female	Belgium	Europe	-2.6
30-39	male	Belgium	Europe	-0.3
40-49	male	Belgium	Europe	-0.8
20-29	female	Belgium	Europe	-1.8
40-49	male	Belgium	Europe	-1.6
40-49	female	Belgium	Europe	-3.4
50-59	male	Belgium	Europe	0.8
20-29	male	Belgium	Europe	-3.3
50-59	male	Belgium	Europe	-1.62
20-29	male	Belgium	Europe	-0.7
20-29	male	Belgium	Europe	-0.6
20-29	male	Belgium	Europe	-1.87
30-39	male	Belgium	Europe	0.4
40-49	male	Belgium	Europe	1.8
30-39	male	Belgium	Europe	-1.65
20-29	male	Belgium	Europe	-0.8
20-29	female	Belgium	Europe	1.3
40-49	female	Belgium	Europe	-0.6
30-39	male	Belgium	Europe	0.3
20-29	male	Belgium	Europe	0
20-29	male	Belgium	Europe	-1.57
50-59	female	Belgium	Europe	-2.2
30-39	male	Belgium	Europe	-1.5
60+	male	Belgium	Europe	-2.51
20-29	male	Belgium	Europe	1.93
40-49	male	Belgium	Europe	-1.22
40-49	female	Belgium	Europe	-1
40-49	female	Belgium	Europe	0.6
20-29	male	Belgium	Europe	0
20-29	male	Belgium	Europe	0.4
40-49	male	Belgium	Europe	-2
30-39	male	Belgium	Europe	1.06
30-39	male	Belgium	Europe	-1.2
30-39	female	Belgium	Europe	1.8
30-39	female	Belgium	Europe	-1.7
40-49	male	Belgium	Europe	-2.3
30-39	female	Belgium	Europe	2.18
40-49	male	Belgium	Europe	-2.5
60+	male	Belgium	Europe	-0.5
30-39	female	Belgium	Europe	-2.13
20-29	male	Belgium	Europe	-1.2
40-49	female	Belgium	Europe	-0.4
30-39	male	Belgium	Europe	-0.2
50-59	male	Belgium	Europe	-0.65
30-39	male	Belgium	Europe	-0.8
60+	male	Belgium	Europe	-2.2
20-29	male	Belgium	Europe	0.8
20-29	male	Belgium	Europe	-0.56
20-29	male	Belgium	Europe	-1.4
40-49	male	Belgium	Europe	-0.4
30-39	male	Belgium	Europe	-2.1
30-39	female	Belgium	Europe	-0.2
40-49	male	Belgium	Europe	0.17
20-29	male	Belgium	Europe	0.1
40-49	male	Belgium	Europe	0
30-39	female	Belgium	Europe	0.52
30-39	female	Belgium	Europe	-1.64
20-29	male	Belgium	Europe	0
30-39	male	Belgium	Europe	-1.3
60+	male	Belgium	Europe	-0.28
20-29	female	Belgium	Europe	1.25
30-39	male	Belgium	Europe	-1.2
20-29	female	Belgium	Europe	0.2
20-29	male	Belgium	Europe	-1
20-29	male	Belgium	Europe	0.5
50-59	male	Belgium	Europe	-1.6
30-39	female	Belgium	Europe	-2.3
30-39	male	Belgium	Europe	0.5
20-29	female	Belgium	Europe	2.4
40-49	female	Belgium	Europe	0.4
30-39	male	Belgium	Europe	0.5
50-59	female	Belgium	Europe	-0.8
40-49	male	Belgium	Europe	0.4
20-29	male	Belgium	Europe	-0.9
30-39	female	Belgium	Europe	0.6
30-39	male	Belgium	Europe	-2.8
20-29	male	Belgium	Europe	1.9
40-49	female	Belgium	Europe	-0.4
50-59	female	Belgium	Europe	-1.4
20-29	male	Belgium	Europe	0.3
40-49	female	Belgium	Europe	-1.8
20-29	male	Belgium	Europe	0.3
30-39	male	Belgium	Europe	0.9
20-29	male	Belgium	Europe	-0.9
20-29	female	Belgium	Europe	-1.1
20-29	male	Belgium	Europe	-0.4
20-29	male	Belgium	Europe	-1.8
30-39	female	Belgium	Europe	-3.2
30-39	female	Belgium	Europe	-0.5
40-49	male	Belgium	Europe	1.1
40-49	male	Belgium	Europe	-0.7
30-39	male	Belgium	Europe	1.4
40-49	male	Belgium	Europe	-1.2
20-29	male	Belgium	Europe	-0.49
30-39	female	Belgium	Europe	0.7
40-49	male	Belgium	Europe	1.4
40-49	female	Belgium	Europe	-1.3
40-49	male	Belgium	Europe	-2.3
30-39	female	Belgium	Europe	-1.2
40-49	male	Belgium	Europe	-2.2
50-59	female	Belgium	Europe	-2.1
40-49	female	Belgium	Europe	0.2
40-49	female	Belgium	Europe	0.5
20-29	male	Belgium	Europe	-0.5
20-29	female	Belgium	Europe	-0.8
40-49	male	Belgium	Europe	0.7
30-39	male	Belgium	Europe	0.73
30-39	female	Belgium	Europe	2.4
30-39	female	Belgium	Europe	0.2
50-59	male	Belgium	Europe	-1.7
20-29	female	Belgium	Europe	-0.7
20-29	female	Belgium	Europe	0.9
50-59	male	Belgium	Europe	-1.4
30-39	female	Belgium	Europe	0.3
30-39	male	Belgium	Europe	0.7
20-29	female	Belgium	Europe	1.8
30-39	male	Belgium	Europe	-1.74
60+	female	Belgium	Europe	-1.9
40-49	male	Belgium	Europe	-0.6
50-59	male	Belgium	Europe	-2.5
30-39	female	Belgium	Europe	-2.67
20-29	female	Belgium	Europe	2.5
30-39	male	Belgium	Europe	-0.98
50-59	male	Belgium	Europe	1.9
40-49	male	Belgium	Europe	0.5
20-29	female	Belgium	Europe	-1.39
50-59	male	Belgium	Europe	0
30-39	female	Belgium	Europe	0.7
50-59	male	Belgium	Europe	0.8
40-49	male	Belgium	Europe	0.3
50-59	male	Belgium	Europe	-1.15
20-29	male	Belgium	Europe	0.4
60+	male	Belgium	Europe	-0.2
40-49	male	Belgium	Europe	2
30-39	female	Belgium	Europe	-0.9
30-39	male	Belgium	Europe	2.1
40-49	female	Belgium	Europe	-1.7
30-39	male	Belgium	Europe	-0.5
30-39	male	Belgium	Europe	-2.9
50-59	male	Belgium	Europe	-1.3
30-39	male	Belgium	Europe	-1.2
50-59	male	Belgium	Europe	-1.2
30-39	female	Belgium	Europe	-0.5
20-29	male	Belgium	Europe	0.2
40-49	female	Belgium	Europe	1.9
50-59	male	Belgium	Europe	1.04
40-49	male	Belgium	Europe	0.9
40-49	female	Belgium	Europe	-0.3
40-49	male	Belgium	Europe	0.6
30-39	female	Belgium	Europe	0.1
60+	male	Belgium	Europe	-1.4
20-29	male	Belgium	Europe	-1
30-39	female	Belgium	Europe	-1.8
50-59	male	Belgium	Europe	-0.3
40-49	male	Belgium	Europe	-1
20-29	male	Belgium	Europe	0.3
50-59	male	Belgium	Europe	-1.3
20-29	male	Belgium	Europe	-2.8
40-49	male	Belgium	Europe	-1.2
30-39	male	Belgium	Europe	-2
20-29	male	Belgium	Europe	-1.72
20-29	female	Belgium	Europe	-2.8
40-49	male	Belgium	Europe	-0.9
20-29	male	Belgium	Europe	-0.7
20-29	male	Belgium	Europe	-1.3
60+	female	Belgium	Europe	-1.7
50-59	male	Belgium	Europe	1.2
20-29	female	Belgium	Europe	0.6
50-59	female	Belgium	Europe	-2.5
30-39	male	Belgium	Europe	-1.2
20-29	male	Belgium	Europe	0.05
30-39	female	Belgium	Europe	-0.3
20-29	female	Belgium	Europe	-0.8
30-39	male	Belgium	Europe	-1.4
30-39	female	Belgium	Europe	-0.9
30-39	female	Belgium	Europe	0.23
30-39	female	Belgium	Europe	-1.5
30-39	male	Belgium	Europe	-2.3
40-49	female	Belgium	Europe	0.9
30-39	male	Belgium	Europe	1.4
20-29	female	Belgium	Europe	1.8
30-39	male	Belgium	Europe	1.4
30-39	male	Belgium	Europe	1.2
20-29	male	Belgium	Europe	-0.8
20-29	male	Belgium	Europe	-0.1
20-29	male	Belgium	Europe	0.6
50-59	female	Belgium	Europe	2.1
20-29	female	Belgium	Europe	-0.6
20-29	male	Belgium	Europe	0.2
20-29	female	Belgium	Europe	-1.2
40-49	male	Belgium	Europe	-3.15
20-29	male	Belgium	Europe	-1.6
40-49	male	Belgium	Europe	0.5
30-39	female	Belgium	Europe	-1.8
30-39	female	Belgium	Europe	-0.1
30-39	female	Belgium	Europe	-2.9
20-29	male	Belgium	Europe	0.88
20-29	female	Belgium	Europe	-0.31
30-39	female	Belgium	Europe	-3.3
20-29	male	Belgium	Europe	-1.9
30-39	female	Belgium	Europe	-2.6
20-29	male	Belgium	Europe	-0.09
40-49	female	Belgium	Europe	-0.57
20-29	male	Belgium	Europe	1.13
40-49	male	Belgium	Europe	-1.49
40-49	male	Belgium	Europe	-0.6
20-29	female	Belgium	Europe	-1.1
40-49	female	Belgium	Europe	-1.5
50-59	male	Belgium	Europe	1.3
30-39	female	Belgium	Europe	-1.9
30-39	female	Belgium	Europe	-1.6
20-29	male	Benin	Africa	-0.39
20-29	female	Benin	Africa	-1.27
30-39	female	Benin	Africa	-1.7
20-29	male	Benin	Africa	0.95
20-29	male	Benin	Africa	-0.6
20-29	male	Benin	Africa	-0.53
20-29	female	Benin	Africa	-0.67
50-59	male	Benin	Africa	-1.22
40-49	male	Bermuda	Americas	-2.42
20-29	male	Bermuda	Americas	-0.68
20-29	female	Bermuda	Americas	-0.03
30-39	female	Bermuda	Americas	1.6
20-29	male	Bermuda	Americas	-2.23
50-59	male	Bermuda	Americas	-0.73
30-39	male	Bermuda	Americas	-2.2
50-59	male	Bermuda	Americas	1.85
40-49	male	Bermuda	Americas	-1
30-39	female	Bermuda	Americas	-1.3
20-29	female	Bermuda	Americas	0.76
30-39	male	Bermuda	Americas	-3.05
50-59	male	Bermuda	Americas	0.42
30-39	female	Bermuda	Americas	0.26
20-29	male	Bermuda	Americas	-2.49
20-29	female	Bharat	South-East Asia	0.2
20-29	male	Bharat	South-East Asia	-0.5
20-29	female	Bharat	South-East Asia	-2.13
20-29	female	Bharat	South-East Asia	-0.7
30-39	male	Bharat	South-East Asia	-1.2
20-29	male	Bharat	South-East Asia	0.622
20-29	female	Bharat	South-East Asia	-1.4
20-29	male	Bharat	South-East Asia	-1.14
20-29	male	Bharat	South-East Asia	1.4
20-29	male	Bharat	South-East Asia	0.9
20-29	male	Bharat	South-East Asia	-0.6
20-29	male	Bharat	South-East Asia	-0.14
30-39	female	Bharat	South-East Asia	-0.26
20-29	female	Bharat	South-East Asia	-1.4
20-29	female	Bharat	South-East Asia	1.2
20-29	male	Bharat	South-East Asia	0.49
20-29	male	Bharat	South-East Asia	0.8
20-29	male	Bharat	South-East Asia	-1
20-29	male	Bharat	South-East Asia	-0.23
20-29	female	Bharat	South-East Asia	1.77
20-29	female	Bharat	South-East Asia	-0.7
20-29	female	Bharat	South-East Asia	-2.42
20-29	male	Bharat	South-East Asia	0.09
20-29	male	Bharat	South-East Asia	0.1
20-29	male	Bharat	South-East Asia	-0.04
20-29	male	Bharat	South-East Asia	-1.34
20-29	male	Bharat	South-East Asia	-1.7
20-29	male	Bharat	South-East Asia	-1.66
20-29	male	Bharat	South-East Asia	-0.94
20-29	female	Bharat	South-East Asia	-1.1
30-39	female	Bharat	South-East Asia	-0.45
20-29	male	Bharat	South-East Asia	-1.9
20-29	male	Bharat	South-East Asia	0.43
20-29	female	Bharat	South-East Asia	2.3
20-29	male	Bharat	South-East Asia	3
20-29	male	Bharat	South-East Asia	-0.6
20-29	male	Bharat	South-East Asia	0.11
20-29	male	Bharat	South-East Asia	-0.34
60+	female	Bharat	South-East Asia	4.2
20-29	male	Bharat	South-East Asia	1.7
20-29	male	Bharat	South-East Asia	-1.91
20-29	male	Bharat	South-East Asia	1.9
20-29	male	Bharat	South-East Asia	1.6
20-29	male	Bharat	South-East Asia	-1.23
20-29	male	Bharat	South-East Asia	0.4
20-29	female	Bharat	South-East Asia	-1.9
20-29	male	Bharat	South-East Asia	-2.23
30-39	male	Bharat	South-East Asia	-1.9
20-29	male	Bharat	South-East Asia	0.3
20-29	male	Bharat	South-East Asia	-2.16
20-29	male	Bharat	South-East Asia	-3.03
20-29	male	Bharat	South-East Asia	0.25
20-29	male	Bharat	South-East Asia	-2.54
20-29	male	Bharat	South-East Asia	-1.25
20-29	male	Bharat	South-East Asia	0.4
20-29	male	Bharat	South-East Asia	-3.03
20-29	male	Bharat	South-East Asia	-1.3
20-29	male	Bharat	South-East Asia	-2.23
20-29	male	Bharat	South-East Asia	-2.2
30-39	male	Bharat	South-East Asia	2
20-29	male	Bharat	South-East Asia	-0.1
20-29	male	Bharat	South-East Asia	1.94
20-29	male	Bharat	South-East Asia	-1
20-29	female	Bharat	South-East Asia	0.6
20-29	male	Bharat	South-East Asia	-1.5
20-29	male	Bharat	South-East Asia	-0.8
20-29	male	Bharat	South-East Asia	-0.2
20-29	male	Bharat	South-East Asia	0
20-29	female	Bharat	South-East Asia	-1.39
40-49	male	Bharat	South-East Asia	-0.17
20-29	male	Bharat	South-East Asia	-1.13
20-29	male	Bharat	South-East Asia	1.23
20-29	female	Bharat	South-East Asia	-2.24
20-29	female	Bharat	South-East Asia	1.8
20-29	female	Bharat	South-East Asia	0.1
20-29	male	Bharat	South-East Asia	-1.4
20-29	male	Bharat	South-East Asia	0.6
20-29	male	Bharat	South-East Asia	0.43
20-29	female	Bharat	South-East Asia	-0.1
20-29	male	Bharat	South-East Asia	-0.3
20-29	female	Bharat	South-East Asia	-1.66
20-29	female	Bharat	South-East Asia	-1.64
20-29	male	Bharat	South-East Asia	0.21
20-29	female	Bharat	South-East Asia	-2.03
20-29	male	Bharat	South-East Asia	3.8
20-29	male	Bharat	South-East Asia	-1.7
30-39	male	Bharat	South-East Asia	-0.79
20-29	male	Bharat	South-East Asia	-1.29
20-29	male	Bharat	South-East Asia	2.76
20-29	male	Bharat	South-East Asia	-1.06
20-29	male	Bharat	South-East Asia	0.9
20-29	female	Bharat	South-East Asia	1.7
20-29	male	Bharat	South-East Asia	-0.29
30-39	male	Bharat	South-East Asia	-1.2
20-29	male	Bharat	South-East Asia	-0.74
20-29	male	Bharat	South-East Asia	-0.14
20-29	male	Bharat	South-East Asia	-1.2
60+	female	Bharat	South-East Asia	-1.88
30-39	female	Bharat	South-East Asia	-2.91
20-29	male	Bharat	South-East Asia	-1.422
20-29	female	Bharat	South-East Asia	-1.17
30-39	male	Bharat	South-East Asia	-1.46
20-29	male	Bharat	South-East Asia	0.2
20-29	female	Bharat	South-East Asia	-0.5
20-29	male	Bharat	South-East Asia	0.2
20-29	male	Bharat	South-East Asia	0.09
20-29	male	Bharat	South-East Asia	2.5
20-29	male	Bharat	South-East Asia	-1.72
20-29	male	Bharat	South-East Asia	-1.54
20-29	male	Bharat	South-East Asia	-1.91
20-29	male	Bharat	South-East Asia	-1.2
20-29	male	Bharat	South-East Asia	0.34
20-29	male	Bharat	South-East Asia	-1.5
20-29	male	Bharat	South-East Asia	-1.88
20-29	male	Bharat	South-East Asia	-1.03
20-29	male	Bharat	South-East Asia	2.09
20-29	male	Bharat	South-East Asia	0
20-29	female	Bharat	South-East Asia	-1.23
20-29	female	Bharat	South-East Asia	1.3
20-29	male	Bharat	South-East Asia	0
20-29	male	Bharat	South-East Asia	0
30-39	male	Bharat	South-East Asia	2.7
20-29	male	Bharat	South-East Asia	-0.97
20-29	female	Bharat	South-East Asia	-1
20-29	male	Bharat	South-East Asia	-0.7
20-29	male	Bharat	South-East Asia	-1.1
30-39	male	Bharat	South-East Asia	-1.6
20-29	male	Bharat	South-East Asia	-0.7
20-29	female	Bharat	South-East Asia	-1
30-39	male	Bharat	South-East Asia	-1.3
30-39	male	Bharat	South-East Asia	-1.4
20-29	male	Bharat	South-East Asia	-0.9
30-39	female	Bharat	South-East Asia	-1.5
20-29	female	Bharat	South-East Asia	-1.2
20-29	female	Bharat	South-East Asia	-1.3
20-29	male	Bharat	South-East Asia	-1.8
20-29	male	Bharat	South-East Asia	0.41
30-39	male	Bharat	South-East Asia	-1.4
20-29	female	Bharat	South-East Asia	-1.65
20-29	female	Bharat	South-East Asia	-0.29
20-29	male	Bharat	South-East Asia	-2.03
20-29	male	Bharat	South-East Asia	-2.06
20-29	female	Bharat	South-East Asia	1.1
30-39	male	Bharat	South-East Asia	-0.26
20-29	male	Bharat	South-East Asia	-0.55
20-29	male	Bharat	South-East Asia	0.3
20-29	male	Bharat	South-East Asia	-0.18
20-29	male	Bharat	South-East Asia	0.1
20-29	male	Bharat	South-East Asia	-1.9
20-29	male	Bharat	South-East Asia	-2.64
20-29	female	Bharat	South-East Asia	1.4
20-29	male	Bharat	South-East Asia	-1.97
20-29	male	Bharat	South-East Asia	-1
20-29	male	Bharat	South-East Asia	-1.88
20-29	female	Bharat	South-East Asia	-1
30-39	female	Bharat	South-East Asia	-1.51
20-29	male	Bharat	South-East Asia	-0.28
30-39	male	Bharat	South-East Asia	-1.66
20-29	male	Bharat	South-East Asia	-0.64
20-29	male	Bharat	South-East Asia	-2.43
20-29	female	Bharat	South-East Asia	-1.7
20-29	female	Bharat	South-East Asia	-1.75
40-49	male	Bharat	South-East Asia	-2.11
20-29	female	Bharat	South-East Asia	1
30-39	female	Bharat	South-East Asia	-1.88
20-29	female	Bharat	South-East Asia	-0.4
20-29	female	Bharat	South-East Asia	0.74
40-49	female	Bharat	South-East Asia	-1.9
30-39	male	Bharat	South-East Asia	-1.6
20-29	male	Bharat	South-East Asia	-0.3
20-29	female	Bharat	South-East Asia	-1.91
20-29	male	Bharat	South-East Asia	-0.5
60+	male	Bharat	South-East Asia	-2.4
20-29	male	Bharat	South-East Asia	0.09
20-29	male	Bharat	South-East Asia	0.7
20-29	female	Bharat	South-East Asia	-1.67
20-29	female	Bharat	South-East Asia	0.62
20-29	male	Bharat	South-East Asia	-1.2
20-29	male	Bharat	South-East Asia	-1.23
20-29	male	Bharat	South-East Asia	0.8
30-39	female	Bharat	South-East Asia	-0.87
20-29	male	Bharat	South-East Asia	-1
20-29	male	Bharat	South-East Asia	0.8
20-29	female	Bharat	South-East Asia	-0.74
20-29	female	Bharat	South-East Asia	-1.83
20-29	male	Bharat	South-East Asia	-1.77
20-29	female	Bharat	South-East Asia	-1.4
30-39	male	Bharat	South-East Asia	-1.43
20-29	female	Bharat	South-East Asia	-1.73
20-29	male	Bharat	South-East Asia	0.1
20-29	male	Bharat	South-East Asia	1.6
20-29	male	Bharat	South-East Asia	-1.45
20-29	female	Bharat	South-East Asia	-1
20-29	female	Bharat	South-East Asia	-1.73
30-39	male	Bharat	South-East Asia	3.7
20-29	male	Bharat	South-East Asia	-1.46
20-29	female	Bharat	South-East Asia	0.2
20-29	female	Bharat	South-East Asia	0.5
20-29	female	Bharat	South-East Asia	-2.92
20-29	male	Bharat	South-East Asia	2.7
40-49	male	Bharat	South-East Asia	-1.8
20-29	female	Bharat	South-East Asia	0.5
20-29	female	Bharat	South-East Asia	-0.76
30-39	male	Bharat	South-East Asia	-2
20-29	male	Bharat	South-East Asia	-0.3
20-29	male	Bharat	South-East Asia	-1.2
20-29	male	Bharat	South-East Asia	-1.4
20-29	female	Bharat	South-East Asia	-0.55
20-29	female	Bharat	South-East Asia	-1.11
20-29	male	Bharat	South-East Asia	-0.7
20-29	female	Bharat	South-East Asia	-1.54
20-29	male	Bharat	South-East Asia	-0.55
30-39	male	Bharat	South-East Asia	0.9
20-29	male	Bharat	South-East Asia	-2.64
20-29	female	Bharat	South-East Asia	-0.12
[truncated: 23,869 more rows]
